# Supplementary material for: Modelling Fungal Growth, Mycotoxin Production and Release in Grana Cheese
Source: Microorganisms. 2020 Jan 2;8(1):69. doi: 10.3390/microorganisms8010069 (PMC7022280; doi:10.3390/microorganisms8010069)
Supplement: Supplementary file 1 [file microorganisms-08-00069-s001.zip]

Archive with 1 entries (1 files):
- microorganisms-668623-supplementary.xlsx
