# Supplementary material for: Modelling Fungal Growth, Mycotoxin Production and Release in Grana Cheese
Source: Microorganisms. 2020 Jan 2;8(1):69. doi: 10.3390/microorganisms8010069 (PMC7022280; doi:10.3390/microorganisms8010069)
Supplement: Supplementary file 1 [file microorganisms-08-00069-s001.zip › microorganisms-668623-supplementary.xlsx]

## Sheet: Foglio1
Species	T (°C)	Diam (mm)	STC			PA			ROQ-C			OTA			CIT
			(ng)			(ng)			(ng)			(ng)			(ng)
			Total**	Rind	Mycelium	Total	Rind	Mycelium	Total	Rind	Mycelium	Total	Rind	Mycelium	Total
A. versicolor	10	0.5	409.3	409.3	<LOD
	15	4	394.7	230.6	164.1
	20	9	127.9	43.9	84
	25	14	77.6	66.5	11.1
	30	6	213.5	183.7	29.8
P. crustosum	10	3				<LOD	<LOD	<LOD	<LOD	<LOD	<LOD
	15	15				185.1	<LOD	185.1	303.597	15.4971	288.1
	20	28				254.5	11.3	243.2	1574.86	140.159	1434.7
	25	15				320	<LOD	320	8281.04	343.244	7937.8
	30	2				1.6	<LOD	1.6	50.6693	10.3693	40.3
P. nordicum	10	5										<LOD	<LOD	<LOD
	15	7										<LOD	<LOD	<LOD
	20	14										32.7	<LOD	32.7
	25	10										43.3	10.9	32.4
	30	0.5										4	4	<LOD
P. roqueforti	10	0.5							3.8	3.8	<LOD
	15	3							44.3	8.4	35.9
	20	22							183.4	35.2	148.2
	25	23							745.7	43.1	702.6
	30	0.5							32	9.4	22.6
P. verrucosum	10	3										<LOD	<LOD	<LOD	<LOD*
	15	22										86.5	70.1	16.4	<LOD
	20	25										837.2	483.8	353.4	<LOD
	25	11										37.2	20.4	16.8	<LOD
	30	4										<LOD	<LOD	<LOD	<LOD
